# Supplementary material for: Influence of different treatment conditions on the filtration performance of conventional electret melt blown non-woven and novel nano FFP2 masks
Source: PLoS One. 2023 Sep 21;18(9):e0291679. doi: 10.1371/journal.pone.0291679 (PMC10513275; doi:10.1371/journal.pone.0291679)
Supplement: S3 File — (XLSX) [file pone.0291679.s003.xlsx]

## Sheet: Fig2
Fiber diameters (µm)
Mask	1 - Simplecase FFP2-Maske					2- Siegmund Care Air Queen Breeze						3 - 3M Aura Atemschutzmaske						4 - D/Maske FFP2-Atemschutzmaske					5 - Wellwhizz Tengfei Technology Co. Atemschutzmaske						6 - Casada Nano Maske
Layer	1	2	3	4		1	2	2	2	3		1	2	3	3	4		1	2	3	4		1	2	3	4	5		1	2	2	2	3	3	4
(air to face)
	M1-1	M1-2	M1-3	M1-4		M2-1	M2-2	M2-2-1	M2-2-2	M2-3		M3-1	M3-2	M3-3	M3-3-d	M3-4		M4-1	M4-2	M4-3	M4-4		M5-1	M5-2	M5-3	M5-4	M5-5		M6-1	M6-2	M6-2-1	M6-2-2	M6-3-1	M6-3-2	M6-4
Mean value	23.835	2.56475	24.5716	20.2673		16.1265	0.0698818	25.2021	0.0719222	15.9928		17.6246	59.188	2.93282	3.08388	6.70821		23.1767	23.5549	1.90831	21.7228		25.4896	1.89731	16.8499	1.83968	22.4941		14.1747	17.8392	18.4644	0.0364775	18.3775	0.0626	14.1482
Median	24.0285	2.13	24.61	20.136		16.158	0.0675	24.876	0.0655	15.911		17.427	59.54	2.882	2.8005	5.997		23.483	23.787	1.802	21.506		25.598	1.709	16.759	1.691	22.352		14.266	17.808	18.009	0.031	18.17	0.053	14.232
Standard Deviation	0.993217	1.4772	1.69297	1.69515		0.718181	0.022328	2.23933	0.0325092	1.19855		1.38634	8.08678	1.50818	1.78884	3.25955		2.12205	1.80501	0.689867	1.17744		2.31923	1.01135	1.11493	1.15076	1.37812		4.69408	2.15055	2.12597	0.0199137	1.74874	0.0422173	4.31705
Granularity	0.028628	0.0289532	0.0420029	0.0410183		0.013937	0.000397845	0.0443343	0.000707979	0.023031		0.0269032	0.217124	0.0378979	0.0365221	0.0632546		0.0478072	0.0357356	0.0180285	0.0271504		0.0483583	0.0181858	0.0218526	0.0247855	0.0250103		0.102227	0.0434545	0.0412565	0.000351629	0.0372558	0.000636507	0.091972
	23.751	1.87	23.951	22.742		16.049	0.06	25.95	0.056	14.579		17.475	46.431	2.899	3.442	5.923		21.117	22.864	1.757	22.1		17.287	0.879	18.503	1.54	22.459		15.384	18.462	18.953	0.04	18.925	0.027	12.55
	24.686	2.301	26.34	24.22		13.865	0.052	28.237	0.063	15.606		16.597	67.719	6.847	2.484	13.117		23.91	23.411	1.918	22.055		24.272	0.834	19.156	1.667	22.333		14.23	17.097	17.566	0.019	20.434	0.167	9.005
	25.988	3.958	25.405	20.968		15.562	0.144	21.691	0.039	15.534		18.944	46.736	2.661	9.792	4.903		25.862	25.607	1.924	21.202		24.448	2.996	16.535	1.924	23.171		13.145	17.793	22.309	0.058	18.875	0.045	9.915
	24.188	4.242	26.762	19.967		15.921	0.059	26.438	0.051	15.478		18.057	58.394	1.379	2.612	10.178		20.38	22.229	2.505	21.067		21.676	1.566	18.355	2.142	23.254		9.734	14.911	22.079	0.053	19.094	0.079	4.892
	25.726	2.147	26.808	15.998		15.917	0.042	22.591	0.041	15.995		20.983	52.136	1.459	3.933	4.462		23.561	24.635	1.667	20.879		26.921	2.399	17.213	1.089	23.197		8.835	15.344	15.978	0.064	17.097	0.093	17.578
	23.978	1.95	30.295	21.295		17.187	0.041	28.495	0.089	17.567		15.772	44.25	1.916	2.288	4.255		19.905	25.985	1.754	20.734		25.562	1.064	17.417	0.876	22.984		13.016	18.827	15.758	0.029	17.64	0.03	25.416
	23.166	2.345	22.849	19.802		15.908	0.06	25.758	0.106	15.297		16.228	60.837	3.633	3.991	2.842		25.986	21.865	2.278	20.068		23.724	1.506	15.677	1.461	22.363		3.766	18.376	14.448	0.039	16.667	0.036	15.182
	24.568	2.71	25.498	19.075		15.926	0.078	26.745	0.048	14.597		17.023	65.923	2.539	2.404	6.325		24.474	21.345	1.752	23.085		25.552	0.67	16.24	0.765	25.242		13.942	14.882	20.365	0.025	19.237	0.039	8.898
	24.828	2.635	25.518	21.345		15.942	0.049	20.36	0.046	16.109		18.561	63.41	3.915	3.25	5.959		25.829	25.872	1.393	20.718		23.259	0.992	18.925	1.331	23.865		18.603	17.097	17.691	0.07	18.631	0.047	13.082
	21.761	5.392	24.61	22.428		16.122	0.079	24.682	0.062	14.376		18.005	61.263	13.013	2.72	9.385		21.437	24.3	2.899	20.784		26.708	1.488	15.259	1.171	22.013		7.641	15.722	18.438	0.029	18.005	0.046	9.498
	23.113	2.214	21.406	19.301		15.388	0.103	28.47	0.07	16.254		18.588	55.572	0.892	2.757	10.299		21.159	22.954	2.116	22.259		24.021	1.427	13.865	1.29	22.332		15.606	17.432	16.763	0.04	18.818	0.066	8.114
	24.083	3.915	22.362	20.26		16.474	0.072	24.09	0.06	16.416		17.625	68.631	2.789	4.78	8.784		24.3	19.156	5.35	21.287		23.972	3.236	16.505	1.31	23.994		22.629	18.047	20.703	0.021	21.75	0.039	6.869
	24.405	2.836	24.21	20.578		16.873	0.068	23.809	0.08	14.751		16.503	56.143	1.959	3.471	6.09		24.117	24.999	1.669	21.454		25.011	0.95	16.277	1.564	22.744		16.66	17.944	17.901	0.022	17.025	0.048	13.49
	24.896	4.54	25.416	19.867		16.355	0.055	28.519	0.03	15.515		18.536	68.139	3.856	4.371	2.419		18.687	22.369	1.563	21.958		25.824	3.529	15.516	1.195	23.264		9.429	21.518	16.555	0.017	18.155	0.044	6.667
	24.381	2.107	22.922	19.339		15.983	0.074	24.703	0.073	15.684		17.521	59.54	2.427	1.194	5.319		25.656	25.589	2.844	22.393		27.091	2.019	16.351	1.519	23.693		14.521	16.912	19.299	0.028	20.719	0.039	21.479
	24.507	2.479	23.218	17.108		15.905	0.085	24.2	0.114	17.681		18.603	53.817	3.877	2.747	6.872		25.38	19.364	2.103	20.512		23.863	2.536	18.082	1.147	22.069		17.083	17.487	20.146	0.066	16.445	0.038	13.831
	24.871	1.807	24.884	22.156		15.508	0.123	30.009	0.073	17.148		21.042	71.123	2.041	2.222	4.641		25.986	21.39	1.535	23.094		27.12	1.386	16.435	2.881	26.212		10.72	18.196	19.663	0.17	18.165	0.032	13.181
	22.057	1.861	24.902	20.517		16.265	0.035	26.77	0.134	17.299		16.877	68.056	2.254	2.234	8.86		25.092	20.767	1.495	21.7		24.146	2.158	16.356	1.241	21.645		22.915	15.468	18.999	0.038	17.193	0.048	10.402
	24.409	3.244	26.631	19.048		15.905	0.106	27.92	0.054	16.552		17.208	60.139	3.288	2.447	4.456		25.248	25.333	2.005	20.706		25.09	1.417	15.359	1.612	20.566		9.527	15.885	18.296	0.019	18.287	0.038	20.87
	25.025	1.777	26.596	18.323		16.714	0.08	24.444	0.112	15.285		17.721	67.733	2.77	1.798	8.801		23.189	22.72	1.812	24.359		25.603	2.534	17.814	0.888	21.66		5.525	15.853	16.418	0.025	18.067	0.045	16.781
	24.31	2.838	24.63	19.038		17.078	0.059	23.483	0.069	16.028		17.568	65.749	3.541	2.365	3.614		22.045	26.21	1.541	23.312		25.474	5.949	16.605	1.62	22.693		9.061	16.961	17.059	0.042	20.6	0.048	15.413
	23.933	2.161	25.562	20.466		17.323	0.097	29.283	0.047	16.728		20.084	52.633	3.672	3.572	11.434		20.175	25.031	2.879	20.317		26.047	1.334	17.229	1.648	21.842		10.09	17.458	17.117	0.037	17.767	0.063	16.721
	24.605	1.858	25.812	21.159		14.817	0.067	26.582	0.04	16.17		17.251	72.772	2.727	3.372	2.71		21.187	25.193	1.017	23.962		26.968	1.36	16.111	2.525	23.619		12.979	20.919	19.357	0.056	19.243	0.032	12.531
	24.558	2.94	27.076	19.273		16.206	0.057	23.001	0.073	17.985		16.988	59.724	2.878	2.543	3.533		21.497	21.518	1.878	24.67		24.585	2.554	17.872	1.77	21.909		14.827	16.907	17.312	0.034	16.43	0.062	17.13
	21.113	3.013	22.284	21.004		16.522	0.091	31.324	0.073	14.359		14.556	63.224	3.064	3.473	10.521		26.006	23.057	2.056	21.153		26.114	1.078	16.254	2.593	22.295		12.371	18.695	20.461	0.02	16.175	0.041	9.701
	22.443	1.688	25.174	19.098		15.998	0.043	21.572	0.161	15.605		17.512	56.22	4.395	5.551	3.852		24.874	22.24	2.255	23.817		20.254	0.836	19.116	2.848	21.082		15.476	16.852	15.811	0.042	19.01	0.047	10.919
	23.71	2.423	25.416	20.136		16.767	0.082	22.996	0.115	15.031		15.209	56.903	3.058	2.414	5.673		23.483	23.218	2.984	20.585		29.326	2.024	17.287	2.698	22.778		15.722	18.122	19.733	0.025	20.04	0.129	14.316
	23.809	1.664	22.107	20.934		15.479	0.079	25.973	0.063	16.291		17.398	59.391	2.278	2.327	2.786		25.697	23.795	2.44	21.914		20.111	1.745	15.876	1.622	19.94		22.292	18.902	16.167	0.037	16.333	0.051	13.375
	24.166	1.44	23.875	20.396		15.649	0.052	24.848	0.037	17.64		19.322	49.864	3.506	3.458	9.747		23.89	25.32	1.792	20.262		25.309	2.055	16.92	1.857	23.779		9.606	17.32	16.841	0.03	16.968	0.058	11.475
	23.485	2.317	24.916	22.459		16.763	0.044	21.126	0.177	16.024		17.487	56.131	1.309	0.757	4.919		24.584	21.892	1.828	21.331		25.35	1.973	15.861	1.207	23.543		19.262	19.069	27.672	0.015	16.927	0.053	6.104
	24.047	1.656	23.582	18.839		16.138	0.073	24.81	0.057	15.462		16.831	65.247	2.964	1.867	3.56		19.156	26.092	1.7	20.494		27.331	1.953	18.574	2.033	21.317		17.285	20.441	21.042	0.03	16.738	0.087	24.174
	24.061	2.991	22.832	19.498		17.153	0.046	24.146	0.092	14.968		17.691	65.041	4.482	2.402	7.946		20.201	25.885	2.772	22.929		27.123	1.419	17.913	1.774	22.522		14.831	19.086	16.844	0.052	18.277	0.049	17.749
	24.007	5.024	25.406	18.875		16.293	0.06	22.473	0.076	16.094		18.217	77.03	3.46	2.56	3.925		25.416	21.208	1.901	21.44		24.886	1.764	16.129	1.201	22.922		23.232	17.072	18.719	0.055	16.523	0.058	8.602
	23.846	0.939	26.813	20.377		16.352	0.055	25.39	0.068	15.377		16.912	51.974	2.81	3.833	3.054		20.983	21.66	1.697	20.874		24.021	2.428	15.743	1.699	22.419		22.87	17.774	21.111	0.051	20.71	0.075	14.63
	24.068	4.095	23.803	22.118		15.645	0.069	25.515	0.036	17.117		20.746	64.1	3.197	3.077	10.409		22.402	23.999	1.453	20.477		23.863	1.825	16.522	1.972	22.664		14.482	15.974	18.514	0.02	17.104	0.074	14.849
	23.132	1.669	23.815	19.769		15.775	0.039	24.521	0.07	13.644		16.414	46.798	3.051	3.512	8.909		21.086	23.933	4.55	22.948		24.051	1.375	15.881	4.469	23.274		8.463	19.789	19.288	0.043	18.959	0.152	9.544
	24.484	2.276	24.097	21.593		14.876	0.087	26.398	0.054	15.454		15.562	54.084	2.949	6.817	3.954		23.575	23.366	1.757	21.512		24.621	1.586	17.717	3.021	21.703		15.36	17.659	21.163	0.036	22.8	0.076	13.729
	22.326	2.554	23.341	20.034		15.126	0.157	25.285	0.082	15.321		16.613	63.405	2.913	2.187	6.165		21.009	19.753	1.722	21.147		27.641	3.796	16.552	1.473	22.74		14.324	15.769	25.393	0.022	21.277	0.082	25.137
	22.587	2.735	23.739	15.844		16.158	0.09	23.735	0.064	15.55		17.209	65.724	2.886	4.852	20.765		25.154	25.259	1.182	21.479		27.049	0.878	17.398	3.131	22.766		20.29	14.539	19.555	0.073	18.872	0.099	16.508
	23.229	1.606	23.094	20.743		16.745	0.057	25.697	0.04	18.252		16.144	49.042	3.005	2.207	4.527		23.065	24.913	1.471	23.063		24.993	2.209	17.071	2.645	21.479		18.392	18.215	17.632	0.062	19.979	0.039	19.139
	21.453	1.218	23.19	21.088		16.825	0.035	25.817	0.047	16.144		17.002	56.107	3.422	1.822	10.385		24.71	25.233	1.761	23.04		23.932	2.036	15.777	2.006	23.328		5.925	17.078	23.43	0.03	13.655	0.033	15.211
	23.19	7.788	25.174	19.587		17.564	0.112	25.166	0.053	15.531		14.837	53.717	2.376	3.122	4.611		21.472	24.742	1.996	22.962		25.309	1.42	18.217	1.691	21.923		19.156	17.872	18.009	0.03	20.244	0.038	18.719
	23.262	2.024	23.426	19.422		16.214	0.098	24.364	0.053	18.581		17.129	64.25	3.627	3.473	9.281		23.232	22.121	1.987	23.341		24.882	2.151	16.266	1.9	23.657		9.798	16.228	19.022	0.094	18.158	0.107	13.266
	23.507	1.882	25.246	25.064		16.55	0.114	29.002	0.086	17.769		16.833	68.118	2.803	2.844	3.445		22.361	24.596	1.857	21.811		26.775	3.151	17.059	1.436	21.711		12.314	19.209	18.39	0.038	17.808	0.064	16.347
	25.603	2.055	23.009	19.719		15.958	0.055	26.366	0.095	17.074		20.18	58.636	2.552	3.103	5.496		22.763	24.407	1.875	22.084		28.751	1.448	17.108	1.393	20.309		20.833	16.134	17.259	0.042	25.2	0.139	21.139
	23.832	1.7	23.186	19.288		16.569	0.048	23.515	0.062	16.22		17.632	51.663	1.944	3.387	7.216		21.677	20.152	1.802	20.559		24.448	0.829	15.971	1.786	22.606		15.388	18.287	20.873	0.026	18.164	0.048	11.482
	23.602	2.405	21.865	24.375		16.569	0.045	24.576	0.04	17.719		18.694	50.869	1.107	6.651	4.144		24.961	25.577	1.964	20.755		20.232	2.387	16.157	1.472	23.82		6.594	18.25	18.066	0.03	20.45	0.05	11.851
	24.89	1.949	28.553	19.772		16.523	0.056	22.845	0.071	16.505		21.092	53.467	3.605	2.169	4.698		25.594	23.829	1.856	21.841		28.336	1.541	16.927	1.39	23.662		11.866	18.67	15.838	0.045	17.234	0.078	21.22
	23.906	2.441	23.143	20.69		16.109	0.048	22.362	0.243	16.134		17.572	52.97	1.782	4.109	7.895		23.339	23.545	1.794	20.462		28.657	1.298	16.348	2.544	20.616		10.736	18.879	17.242	0.066	16.309	0.081	7.538
	22.982	2.147	25.006	20.296		15.282	0.073	23.362	0.044	16.174		16.48	60.577	2.518	2.482	8.836		21.511	22.141	1.18	20.246		23.19	1.5	16.078	1.782	22.171		9.196	21.208	17.085	0.016	18.649	0.083	16.52
	22.869	2.869	24.645	21.829		15.199	0.058	25.024	0.036	17.649		17.364	60.644	2.974	1.3	6.126		25.218	25.408	2.032	21.595		26.541	1.309	17.007	1.334	21.753		15.722	16.786	24.901	0.023	18.984	0.054	10.684
	24.297	2.26	22.775	21.596		16.119	0.076	26.674	0.058	15.588		18.797	70.722	0.686	2.252	9.266		22.954	25.411	0.906	21.328		26.045	1.589	17.484	2.463	22.074		14.266	16.317	18.486	0.057	16.631	0.044	12.188
	24.63	2.074	23.071	20.962		15.058	0.068	27.438	0.046	17.682		19.025	62.393	3.757	4.673	4.568		25.406	20.527	1.257	21.254		24.084	0.967	19.547	1.768	21.195		18.386	16.044	19.429	0.028	19.77	0.213	12.039
	24.057	2.463	22.329	20.267		15.609	0.066	25.106	0.048	15.323		16.591	41.266	2.246	13.052	5.998		25.618	22.822	2.576	20.646		28.214	1.182	16.563	2.156	22.309		11.031	18.909	17.287	0.027	17.724	0.039	17.163
	24.127	2.18	22.437	20.216		15.416	0.077	28.679	0.05	17.473		18.197	39.226	2.521	2.426	7.478		25.32	27.009	1.924	21.708		24.533	1.791	15.743	2.774	20.387		10.179	22.318	16.573	0.031	18.533	0.391	8.903
	24.558	7.197	24.336	22.188		16.414	0.062	26.232	0.08	17.142		17.755	68.067	1.96	2.582	7.11		24.789	22.954	1.159	20.548		29.357	0.985	16.767	10.895	21.613		16.949	19.389	16.651	0.015	17.013	0.065	10.914
	24.942	11.147	23.52	19.583		16.941	0.094	24.199	0.044	16.562		18.43	57.326	0.719	8.973	2.213		23.52	22.556	2.331	20.943		27.583	1.839	17.028	2.488	21.729		13.785	15.122	17.705	0.027	15.929	0.064	20.535
	23.734	1.979	25.747	19.964		17.512	0.07	24.375	0.062	14.338		17.872	61.953	0.455	2.025	2.649		24.152	22.43	1.974	21.691		28.514	1.249	16.022	1.763	23.166		10.657	14.056	16.854	0.024	18.242	0.053	10.06
	22.98	1.519	27.354	21.256		16.613	0.067	21.969	0.079	16.418		18.146	54.213	3.017	2.599	8.553		23.614	22.95	0.989	20.251		28.857	1.244	18.015	0.946	24.763		17.473	18.562	17.343	0.029	18	0.051	14.958
	22.258	1.674	24.473	19.905		15.313	0.066	25.259	0.073	14.256		16.93	61.468	2.412	0.587	8.515		21.296	21.459	1.296	22.36		29.658	1.755	16.663	1.429	18.221		10.188	19.458	18.467	0.016	23.929	0.116	16.477
	22.979	2.025	24.395	19.688		16.854	0.051	22.864	0.054	13.827		16.344	74.95	3.896	1.816	11.435		20.92	22.764	1.453	21.506		29.227	1.681	19.583	1.017	23.218		15.865	18.724	20.315	0.057	16.445	0.056	14.215
	24.071	2.006	24.845	16.273		15.183	0.053	24.3	0.041	17.178		16.909	54.521	2.807	3.206	4.19		20.11	24.753	1.448	22.864		24.352	1.127	17.972	1.886	23.73		17.873	18.564	18.43	0.048	17.152	0.038	16.693
	24.877	1.581	25.818	19.835		17.953	0.066	24.876	0.083	13.953		16.711	50.973	2.642	5.437	5.997		21.568	24.594	1.284	22.367		24.35	1.021	18.214	1.754	21.833		10.394	17.961	17.854	0.033	16.907	0.061	8.746
	24.204	1.691	24.484	19.55		16.24	0.072	27.792	0.061	18.095		17.074	68.29	2.784	2.306	5.277		20.474	24.695	1.86	23.843		21.932	1.895	16.958	3.058	22.533		14.266	20.687	17.228	0.026	18.147	0.034	18.217
	21.495	1.569	25.926	19.075		15.789	0.068	26.693	0.067	15.763		16.523	64.1	3.805	2.199	8.246		20.123	22.385	2.979	25.527		24.323	2.1	17.494	0.965	23.024		10.383	13.004	17.048	0.044	16.458	0.046	23.496
	23.516	2.783	25.486	19.714		16.406	0.071	23.859	0.086	13.309		21.269	60.528	2.994	2.211	9.043		22.965	25.227	2.08	22.706		22.05	1.129	15.732	0.922	22.212		15.738	21.181	16.974	0.035	18.25	0.058	13.223
	24.01	1.95	26.941	18.875		15.969	0.059	25.052	0.08	15.929		18.649	49.19	2.955	2.736	8.721		19.96	21.727	1.429	21.506		26.742	1.603	16.05	1.504	22.984		8.728	17.56	15.21	0.025	18.839	0.036	13.468
	24.644	2.077	27.089	18.859		14.948	0.086	27.44	0.057	18.15		17.101	57.071	3.121	2.864	18.699		23.681	21.18	2.216	21.872		26.475	2.085	15.951	1.675	20.396		18.693	17.209	16.789	0.021	17.287	0.031	15.126
		2	23.735	20.672		15.722	0.072	24.465	0.108	17.169		16.961	68.895	4.263	4.272	8.232		23.838	24.305	1.615	22.896		26.393	1.738	17.398	1.708	23.176		5.274	14.807	22.839	0.038	16.966	0.024	14.666
		2.518	24.921	20.003		16.005	0.068	24.46	0.113	14.018		16.362	55.198	2.192	2.938	3.849		21.829	26.03	1.221	22.83		26.33	2.025	16.854	1.735	23.297		15.11	19.424	18.217	0.038	18.473	0.029	11.015
		1.008	22.206	19.665		15.485	0.041	22.206	0.083	16.823		18.763	57.014	3.317	2.998	4.246		23.213	25.026	1.795	21.29		27.721	2.376	16.624	1.642	21.411		11.719	19.158	17.857	0.025	18.175	0.082	14.977
		2.26	25.777	18.459		15.338	0.051	23.819	0.129	14.448		20.527	48.021	2.464	2.122	3.694		19.303	24.942	1.491	20.626		26.374	1.998	12.972	0.77	22.073		13.273	20.842	19.915	0.04	16.456	0.037	15.301
		1.884	23.069	23.163		15.479	0.036	24.588	0.097	13.763		17.28	73.27	2.429	2.298	5.08		23.093	23.575	1.256	20.722		26.791	3.181	17.183	0.769	23.152		14.574	18.294	19.77	0.035	19.642	0.095	9.863
		1.72	22.823	21.876		16.463	0.08	21.479	0.037	16.291		16.854		3.309	2.844	7.014		26.393	25.385	1.914	19.382		28.828	3.309	16.751	1.757	24.495		13.081	12.721	17.476	0.03	17.746	0.058	17.006
		3.466	24.547	20.799		16.4	0.057	23.9	0.07	17.349		16.605		2.706	2.565	6.92		26.251	25.63	1.352	23.423		27.104	3.132	17.481	0.65	24.26		18.386	18.994	17.651	0.021	17.64	0.051	9.559
		1.5	25.376	19.438		16.237	0.041	26.577	0.053	15.2		18.158		3.271	2.617	4.873		26.529	24.46		21.279		27.038	3.172	15.962	0.903	24.577		11.157	17.407	17.637	0.016	17.494	0.054	12.231
		1.838	27.34	20.408		15.55	0.096	20.687	0.071	17.496		15.763		1.052	2.877	6.055		25.843	23.908		22.24		25.593	4.179	16.347	1.784	21.435		15.58	17.049	18.271	0.045	18.64	0.042	17.854
		2.524	24.796	20.391		16.938	0.052	25.003	0.109	16.453		17.554		3.711	2.913	5.266		23.846	25.397		21.395		26.174	0.778	16.593	0.77	23.434		15.833	19.339	15.674	0.026	17.001	0.061	14.378
		2.15	21.137	16.333		16.039	0.052	23.417	0.07	15.696		18.374			3.568	4.442		20.629	23.499		21.465		27.176	1.321	17.014	1.4	25.11		12.345	22.329	15.543	0.031	18.41	0.065	12.833
		2.007		21.643		16.453	0.051	28.614	0.042	15.194		16.663			3.458	6.488		25.652	25.449		21.79		23.083	1.088	15.998	1.512	21.641		12.939	17.808	16.775	0.031	18.896	0.061	7.171
		2.113		23.878		16.365	0.053	25.575	0.054	14.651		19.524			0.683	13.464		21.202	26.185		20.642		27.256	0.831	17.626	1.126	20.702		11.475	19.958	19.893	0.033	21.365	0.07	14.249
		2.656				15.081	0.074	26.596	0.057	15.085		16.694			0.59	5.609		23.959	17.536		20.972		27.305	2.192	18.563	2.007	21.522		30.561	16.668	19.055	0.071	18.115	0.118	18.832
		2.054				16.491	0.103	28.962	0.05	15.262		16.493			2.875	11.871		26.48	24.964		19.577		26.148	2.291	16.485	2.849	19.806		8.632	16.877	19.041	0.037	18.274	0.072	11.068
		2.104				16.43	0.101	24.416	0.095	14.158		16.749			1.745	1.877		23.414	24.236		22.363		24.784	2.289	16.892	2.164	25.034		14.746	20.14	19.853	0.037	20.14	0.053	12.29
		1.697				16.438	0.062	26.061	0.088	13.664		18.85			3.435	2.83		18.044	22.692		21.827		27.44	1.764	17.807	1.753	21.143		20.216	17.908	17.382	0.02	18.273	0.058	17.234
		2.705				16.474	0.072	26.694	0.071	14.913		16.582			0.853	11.421		23.978	24.781				26.7	1.142	16.071	2.014	24.626		20.969	17.347	17.357	0.013	18.073	0.048	17.894
		3.504				15.702	0.071	24.648	0.06	17.119		20.278			3.783	8.709		22.805	24.167				27.42	1.709	18.059	1.855	19.105		14.154	18.448	16.672	0.046	16.721	0.027	14.446
		1.982				17.689	0.081	26.679	0.072	18.294		18.539			2.909	3.758			23.787				24.034	5.009	16.406	2.197	24.205		19.718	26.497	19.109	0.021	21.172	0.046	19.312
		1.951				16.605	0.055	26.58	0.09	15.868		19.202			0.496	6.454			22.014				27.821	6.811	16.8	1.656	20.032		9.941	18.987	18.083	0.042	18.367	0.041	12.823
		2.737				15.063	0.054	31.477	0.06	15.893		17.904			2.927	5.473			24.417				27.253	0.682	18.827	1.905	23.32		19.53	15.796	18.463	0.049	17.402	0.068	15.484
		1.894				15.813	0.076	22.447		16.457		17.949			3.158	5.95			23.329				23.548	3.424	15.078	1.869	21.392			16.352	17.611	0.029	18.214	0.074	14.365
		2.308				15.956	0.087	24.719		15.16		16.143			3.286	5.157			23.189				22.146	1.087	16.23		21.912			15.583	17.159	0.02	19.004	0.055	16.938
		1.757				16.625	0.044	22.768		16.435		16.299			0.735	8.136			24.551				20.431	1.646	15.807		25.246			15.926	17.376	0.026		0.008
		1.732				16.193	0.061	23.256		15.746		17.427			3.159	9.293			22.725				21.511	2.076	17.25		21.724			12.627	18.822	0.026		0.073
		7.381				16.918	0.036	22.507		15.583		15.394			2.489	9.859			22.976					1.081	16.178		21.867			17.596	17.616	0.048		0.03
		5.089				16.431	0.062	24.385		17.002		17.496			2.97	5.426			22.836					2.109	16.85		22.258			19.603	17.921	0.031		0.021
		2.258				15.424	0.072	25.839		15.6		17.255				6.285			23.586					0.508	16.949		22.206			21.472	17.777	0.018		0.049
		1.935				17.017	0.091	27.163		15.343		17.621				3.466			22.027					1.577	18.543		21.714				20.19	0.02		0.052
		1.107				16.624	0.06	27.778		15.792		20.031				3.856			20.84					2.419	17.281		21.328				16.998	0.017		0.068
		1.766				16.978	0.083			17.458		16.096				4.788								2.188	14.938		23.765				18.566	0.054		0.045
						14.02	0.092			15.71		16.976				11.704								1.844			22.326				18.457	0.036		0.072
							0.081			16.861														1.286			20.999					0.02		0.073
							0.07																	1.2			22.341					0.019		0.051
							0.062																	1.73			21.979					0.019		0.041
							0.099																	1.387			22.074					0.021		0.026
							0.126																	0.956			22.701					0.045		0.024
							0.079																	1.35			22.637					0.031		0.078
							0.061																	2.919			26.047					0.063		0.157
							0.076																	2.964								0.057		0.067
							0.063																									0.029		0.133
																																0.038		0.03
																																		0.098
																																		0.082
																																		0.054
																																		0.066
																																		0.023
																																		0.042
																																		0.032
																																		0.06
																																		0.049
																																		0.058
																																		0.063
																																		0.03
																																		0.068
																																		0.059
																																		0.035
																																		0.039
																																		0.052
																																		0.074
																																		0.075

## Sheet: Fig3
	Fractional collection efficiency (%)						Quality factor (-)
particle size	0.6 µm		0.3 µm		0.1 µm		0.6 µm		0.3 µm		0.1 µm
Mask	MV	SD	MV	SD	MV	SD	MV	SD	MV	SD	MV	SD
M1	99,6	0	97,8	0,1	85,7	0,4	0,05441	0	0,0376	0.985715	0,01916	3.94879
M2	96,1	0,2	93,2	0,3	71,6	0,7	0,02848	1.75614	0,02358	2.63553	0,01104	6.16194
M3	99,8	0,1	99,7	0,1	96,9	0,3	0,08249	1.32517	0,07694	1.32517	0,04601	3.97948
M4	99,3	0,2	97,9	0,1	90,1	0,7	0,0666	2.68725	0,05186	1.34295	0,03104	9.42901
M5	99,7	0,1	99,4	0,1	97,8	0,3	0,03588	0.617593	0,03158	0.617593	0,02356	1.85464
M6	97,4	0,1	92,3	0,3	72,8	1,7	0,03088	0.837239	0,02146	2.51423	0,0109	14.3483

## Sheet: Fig4
	Fractional collection efficiency (%)						Quality factor (-)
particle size	0.6 µm		0.3 µm		0.1 µm		0.6 µm		0.3 µm		0.1 µm
Mask	MV	SD	MV	SD	MV	SD	MV	SD	MV	SD	MV	SD
M1	94,45	0,5	85,35	0,6	70,6	1,3	0,03305	5.53872	0,02122	0.66498	0,01353	14.4588
M2	95,3	0,5	91,9	0,4	73,9	0,75	0,02871	4.66283	0,02338	3.72839	0,0125	7.00304
M3	99,75	0,2	99,4	0,2	92,8	0,7	0,09106	3.03334	0,07752	3.03334	0,03986	10.6434
M4	99,1	0,15	93,8	0,3	71,8	1,65	0,06801	2.15989	0,04001	4.32303	0,01821	23.9391
M5	99,8	0,1	98	0,2	87,8	0,45	0,04257	0.685274	0,02679	1.37123	0,01441	3.08915
M6	96,9	0,25	95,15	0,1	82,45	0,75	0,02437	1.75044	0,02116	0.699651	0,01217	5.26452

## Sheet: Fig5
	Fractional collection efficiency (%)						Quality factor (-)
particle size	0.6 µm		0.3 µm		0.1 µm		0.6 µm		0.3 µm		0.1 µm
Mask	MV	SD	MV	SD	MV	SD	MV	SD	MV	SD	MV	SD
M1	68,55	1,4	46,2	1,35	48,3	1,6	0,01266	15.4087	0,00677	14.8546	0,00721	17.6277
M2	94,7	0,35	90,55	0,5	69,55	0,9	0,02471	2.90966	0,01958	4.15979	0,00987	7.50269
M3	55,5	1,65	35,65	0,7	44,9	1,7	0,01153	23.5995	0,00625	9.96399	0,00845	24.3208
M4	60,1	2	34,65	1,4	38,9	1,65	0,01286	28.2555	0,00595	19.7188	0,00689	23.2694
M5	87,7	0,8	64,4	1,25	64,9	1,3	0,01436	5.50149	0,00707	0.86156	0,00717	8.96249
M6	97,65	0,5	94,8	0,3	78,55	0,8	0,03724	4.86655	0,0287	0.02917	0,01495	7.79822

## Sheet: Fig6
	Fractional collection efficiency (%)						Quality factor (-)
particle size	0.6 µm		0.3 µm		0.1 µm		0.6 µm		0.3 µm		0.1 µm
Mask	MV	SD	MV	SD	MV	SD	MV	SD	MV	SD	MV	SD
M1	97,3	0,45	90,6	0,3	73,1	1,05	0,03562	0.40632	0,0213	2.70676	0,01183	9.50947
M2	94,75	0,7	91,95	0,2	72,9	1,35	0,0173	4.09599	0,01469	1.16735	0,00761	7.92534
M3	99,05	0,15	98,55	0,1	91,45	0,85	0,0677	1.87641	0,05292	1.25063	0,03074	10.6704
M4	84,2	1	60,75	1,4	45,3	1,85	0,02224	12.1088	0,01127	16.9867	0,00727	22.4979
M5	99,85	0,15	99,1	0,15	93	0,3	0,04274	0.977932	0,03069	0.977932	0,01732	1.95733
M6	98,1	0,3	93,7	0,55	74,65	0,8	0,03121	2.36576	0,02177	4.34266	0,01081	6.32454
